# Supplementary material for: African Salmonella enterica serovar Typhimurium ST313 isolates prevent reactive oxygen species production by human neutrophils via elevated PgtE expression
Source: mBio. 2025 Jul 14;16(8):e01609-25. doi: 10.1128/mbio.01609-25 (PMC12345174; doi:10.1128/mbio.01609-25)
Supplement: Original data — used to generate Fig. 1–6. [file mbio.01609-25-s0002.xlsx]

## Sheet: Fig. 1A
Experiment: Human HL-60 cells were infected with S. Typhimurium strains, either SL1344 or D23580 at an MOI of 10, after a 5 day DMSO differentiation. Represented is the average chemiluminescence over a two hour time course. A measurement was taken every 2 minutes. (n=8)
	A1	A2	A3			D1	D2	D4			20879-02	20879-02	20879-02			20879-02	20879-02	20879-02			A4	A5	A6			D7	D8	D10			21434-02	21434-02	21434-02			21434-02	21434-02	21434-02			combined	combined	combined
	20879-02	20879-02	20879-02			20879-02	20879-02	20879-02			NHS	SL1344	D23580			NHS	SL1344	D23580			21434-02	21434-02	21434-02			21434-02	21434-02	21434-02			NHS	SL1344	D23580			NHS	SL1344	D23580			NHS	SL1344	D23580
Time	NHS	SL1344	D23580		Time	NHS	SL1344	D23580		Time	G1	G2	G4		Time	A1	A2	A4		Time	NHS	SL1344	D23580		Time	NHS	SL1344	D23580		Time	G7	G8	G10		Time	A7	A8	A10		Time	Mock	SL1344	D23580
0	0	9	13		0	3	0	3		0	3	25	13		0	9	22	28		0	6	9	3		0	0	9	3		0	3	9	6		0	25	22	22		0	49	105	91
2	13	9	6		2	6	3	3		2	9	0	13		2	25	28	19		2	3	6	3		2	3	0	3		2	3	6	6		2	3	6	19		2	65	58	72
4	3	6	6		4	0	6	3		4	6	3	3		4	6	0	0		4	3	0	0		4	6	3	0		4	3	3	9		4	19	3	13		4	46	24	34
6	0	16	6		6	6	3	9		6	3	32	3		6	0	76	9		6	0	32	19		6	3	47	35		6	3	158	126		6	19	211	180		6	34	575	387
8	0	117	22		8	3	16	16		8	3	104	6		8	6	192	38		8	0	794	495		8	3	287	176		8	6	1075	870		8	0	971	662		8	21	3556	2285
10	0	378	72		10	6	82	38		10	3	249	79		10	3	567	95		10	13	1443	747		10	0	523	246		10	9	1737	1239		10	9	1447	804		10	43	6426	3320
12	0	637	139		12	3	148	88		12	0	407	107		12	6	933	154		12	6	1620	927		12	3	687	271		12	0	2578	1560		12	13	1904	719		12	31	8914	3965
14	0	841	284		14	0	293	164		14	3	649	246		14	3	1213	262		14	3	2008	1062		14	6	1103	350		14	9	3319	2020		14	3	2546	870		14	27	11972	5258
16	3	1239	362		16	3	356	202		16	0	968	265		16	6	1699	325		16	6	2364	1072		16	0	1094	400		16	6	3851	2301		16	9	3180	983		16	33	14751	5910
18	6	1592	517		18	0	470	221		18	6	1147	293		18	6	2222	369		18	3	2918	1176		18	3	1387	444		18	6	4696	2417		18	16	3732	1078		18	46	18164	6515
20	6	1916	583		20	0	656	306		20	0	1598	381		20	6	2647	416		20	6	3341	1374		20	3	1614	596		20	6	5140	2780		20	13	4214	1191		20	40	21126	7627
22	3	2386	804		22	6	835	337		22	6	2011	407		22	0	3004	526		22	3	3738	1658		22	0	1856	602		22	16	5553	2978		22	13	4497	1280		22	47	23880	8592
24	0	2937	848		24	0	923	340		24	13	2304	482		24	6	3486	561		24	3	4012	1560		24	3	1948	577		24	25	5717	2972		24	9	4838	1554		24	59	26165	8894
26	0	3073	1065		26	3	1210	403		26	6	2556	605		26	3	3700	618		26	3	4220	1907		26	9	2194	785		26	19	6020	3139		26	16	5185	1724		26	59	28158	10246
28	9	3694	1160		28	3	1153	359		28	9	2909	633		28	6	4116	753		28	0	4557	2083		28	6	2408	819		28	19	6250	3470		28	25	5471	1825		28	77	30558	11102
30	9	3722	1226		30	6	1390	388		30	9	3511	696		30	9	4274	873		30	9	4608	2112		30	6	2449	914		30	16	6477	3593		30	13	5566	2023		30	77	31997	11825
32	3	4192	1402		32	6	1229	529		32	3	3672	892		32	6	4523	911		32	13	4822	2361		32	6	2569	845		32	3	6512	3675		32	19	5550	1935		32	59	33069	12550
34	3	4283	1358		34	0	1425	448		34	9	3646	908		34	6	4438	974		34	0	4907	2610		34	3	2641	1034		34	22	6518	3798		34	16	5648	2162		34	59	33506	13292
36	6	4797	1437		36	3	1497	526		36	6	4179	876		36	0	4516	1220		36	3	5052	2720		36	16	2745	961		36	19	6149	4006		36	22	5749	2446		36	75	34684	14192
38	3	4674	1494		38	3	1563	460		38	3	4463	1046		38	6	4869	1210		38	3	5150	2764		38	6	2676	1043		38	9	6575	4233		38	9	5500	2414		38	42	35470	14664
40	3	4810	1841		40	0	1465	514		40	6	4460	1207		40	9	4910	1327		40	3	5541	2811		40	9	2496	927		40	13	6367	4264		40	13	6051	2414		40	56	36100	15305
42	0	4945	1800		42	6	1494	533		42	13	4721	1352		42	16	4939	1434		42	9	5263	2912		42	9	2493	1072		42	16	6152	4185		42	13	5670	2827		42	82	35677	16115
44	3	4961	1881		44	3	1718	526		44	19	4983	1469		44	0	4794	1456		44	9	5427	3029		44	3	2524	1201		44	3	5780	4286		44	16	5434	2654		44	56	35621	16502
46	0	5131	1904		46	3	1677	602		46	13	4876	1488		46	13	5055	1535		46	16	5144	3048		46	3	2553	1169		46	16	5875	4431		46	16	5317	2524		46	80	35628	16701
48	19	5081	1985		48	3	1724	627		48	16	5185	1692		48	13	4850	1529		48	0	5241	3193		48	3	2569	1207		48	13	5853	4523		48	9	5591	2619		48	76	36094	17375
50	3	4835	1737		50	3	1743	602		50	9	5235	1863		50	13	4693	1500		50	9	4866	3063		50	9	2357	1220		50	22	5809	4523		50	13	5096	2682		50	81	34634	17190
52	3	5005	1900		52	0	1806	819		52	6	5525	1948		52	9	4750	1620		52	6	5018	3180		52	0	2313	1176		52	16	5840	4233		52	22	4942	2550		52	62	35199	17426
54	9	4885	2001		54	3	1831	766		54	6	5326	2071		54	3	4810	1743		54	6	4986	3123		54	6	2310	1153		54	13	5698	4182		54	19	4951	2603		54	65	34797	17642
56	3	4898	2004		56	9	1673	678		56	9	5118	2294		56	6	4438	1614		56	3	4601	3004		56	6	2153	1232		56	35	5298	4261		56	13	4601	2748		56	84	32780	17835
58	3	4668	1963		58	3	1598	715		58	9	5122	1929		58	13	4595	1645		58	3	4668	2918		58	9	2313	1157		58	9	5071	3977		58	28	4434	2537		58	77	32469	16841
60	6	4532	2093		60	13	1834	737		60	9	5478	2386		60	9	4434	1503		60	16	4359	2975		60	3	2184	1116		60	16	4825	4239		60	16	4132	2449		60	88	31778	17498
62	3	4627	2052		62	3	1541	760		62	6	5112	2168		62	6	4230	1538		62	0	4236	2840		62	6	2112	1191		62	22	4746	3750		62	9	4097	2304		62	55	30701	16603
64	3	4226	1904		64	0	1737	659		64	0	5226	2146		64	9	4047	1488		64	3	3839	2751		64	6	1960	1311		64	16	4469	3464		64	25	3968	2266		64	62	29472	15989
66	6	4233	1938		66	3	1721	615		66	19	4712	2086		66	13	4015	1384		66	3	3839	2676		66	3	1938	1160		66	16	4185	3650		66	22	3754	2298		66	85	28397	15807
68	6	4286	1894		68	9	1661	627		68	13	4781	2149		68	3	3936	1365		68	0	3672	2537		68	6	1774	1087		68	22	4012	3435		68	3	3565	2099		68	62	27687	15193
70	9	3958	1929		70	3	1579	681		70	9	4561	2105		70	19	3788	1308		70	3	3621	2427		70	6	1771	1163		70	13	3757	3161		70	9	3467	2049		70	71	26502	14823
72	6	3814	1787		72	9	1506	684		72	9	4384	2090		72	3	3725	1469		72	6	3467	2546		72	0	1636	1081		72	13	3694	2928		72	9	3268	1932		72	55	25494	14517
74	0	3725	1689		74	6	1532	747		74	13	4475	2026		74	3	3577	1343		74	6	3413	2342		74	3	1529	1103		74	3	3495	2947		74	0	3044	1812		74	34	24790	14009
76	6	3669	1585		76	6	1472	741		76	9	4406	1881		76	13	3379	1264		76	9	3130	2108		76	6	1447	1015		76	16	3379	2622		76	13	3004	1740		76	78	23886	12956
78	16	3631	1645		78	3	1402	769		78	3	4170	1768		78	9	3076	1311		78	9	3079	2108		78	0	1418	1090		78	16	3243	2792		78	16	2657	1642		78	72	22676	13125
80	6	3435	1601		80	6	1349	668		80	13	4040	1869		80	6	2931	1027		80	9	2874	1853		80	6	1409	974		80	9	3101	2717		80	19	2739	1730		80	74	21878	12439
82	3	3208	1592		82	3	1324	690		82	9	3725	1655		82	9	2780	1125		82	3	2616	1900		82	6	1298	1078		82	9	2843	2452		82	13	2408	1617		82	55	20202	12109
84	6	3224	1437		84	16	1355	630		84	13	3700	1651		84	13	2836	1176		84	6	2578	1894		84	13	1213	851		84	16	2688	2234		84	0	2433	1409		84	83	20027	11282
86	3	3205	1629		86	0	1264	681		86	0	3716	1598		86	6	2732	977		86	0	2625	1866		86	0	1191	1024		86	3	2628	2137		86	3	2241	1390		86	15	19602	11302
88	6	2824	1465		88	6	1119	700		88	6	3517	1484		88	0	2695	870		88	13	2364	1696		88	3	1078	930		88	16	2351	2115		88	3	2130	1377		88	53	18078	10637
90	3	2874	1355		90	6	1204	646		90	16	3360	1295		90	16	2465	945		90	13	2351	1598		90	13	1128	857		90	0	2386	2045		90	6	2058	1402		90	73	17826	10143
92	19	2751	1317		92	6	1191	592		92	19	3218	1314		92	3	2442	952		92	9	2175	1532		92	6	1046	961		92	16	2247	1900		92	13	2080	1242		92	91	17150	9810
94	6	2616	1384		94	0	1109	517		94	3	3000	1232		94	0	2402	778		94	13	2118	1670		94	3	1015	838		94	16	2052	1818		94	6	1847	1210		94	47	16159	9447
96	6	2506	1213		96	3	1160	592		96	6	2764	1273		96	13	2225	835		96	6	1960	1450		96	0	908	760		96	13	1954	1759		96	16	1913	1273		96	63	15390	9155
98	6	2389	1182		98	0	1031	507		98	0	2723	1289		98	3	2052	753		98	3	2045	1425		98	6	892	794		98	6	1967	1544		98	9	1743	1084		98	33	14842	8578
100	9	2115	1163		100	3	986	574		100	6	2937	1122		100	3	2149	684		100	0	1800	1421		100	0	838	690		100	3	1774	1727		100	3	1755	1226		100	27	14354	8607
102	3	2260	1103		102	0	990	504		102	13	2528	1248		102	3	2086	696		102	3	1885	1374		102	6	804	674		102	0	1781	1569		102	13	1787	1135		102	41	14121	8303
104	3	2307	1116		104	6	961	539		104	3	2657	958		104	9	1926	646		104	3	1626	1368		104	3	804	804		104	9	1692	1462		104	3	1588	1024		104	39	13561	7917
106	3	2115	961		106	9	955	482		106	3	2569	958		106	13	1837	734		106	3	1623	1242		106	3	782	681		106	9	1768	1421		106	3	1563	1106		106	46	13212	7585
108	3	2099	1021		108	6	807	432		108	3	2518	923		108	9	1818	577		108	6	1614	1317		108	13	684	668		108	3	1683	1418		108	0	1453	1056		108	43	12676	7412
110	6	2058	952		110	6	996	435		110	0	2452	968		110	0	1664	602		110	0	1566	1100		110	6	633	589		110	9	1538	1286		110	9	1475	977		110	36	12382	6909
112	6	1853	949		112	3	911	542		112	6	2329	867		112	9	1677	561		112	6	1538	1289		112	3	646	624		112	3	1541	1308		112	3	1384	1012		112	39	11879	7152
114	3	1973	819		114	6	788	492		114	6	2345	756		114	13	1730	504		114	9	1551	1210		114	6	627	561		114	13	1336	1280		114	22	1273	1068		114	78	11623	6690
116	9	1777	927		116	6	864	492		116	3	2118	766		116	22	1610	539		116	0	1409	1021		116	3	611	545		116	6	1450	1185		116	0	1305	1065		116	49	11144	6540
118	6	1689	782		118	0	782	451		118	9	2288	722		118	3	1525	463		118	3	1371	1207		118	6	558	504		118	6	1324	1128		118	25	1358	977		118	58	10895	6234
120	6	1610	747		120	3	782	444		120	9	2099	747		120	3	1418	425		120	3	1349	1179		120	0	580	507		120	9	1280	1166		120	13	1188	930		120	46	10306	6145
122	3	1525	848		122	0	715	410		122	9	2083	709		122	3	1390	432		122	0	1355	1043		122	6	548	504		122	0	1103	1040		122	0	1116	939		122	21	9835	5925
124	3	1626	706		124	0	722	444		124	16	1970	624		124	9	1469	482		124	3	1349	993		124	3	605	504		124	6	1194	1049		124	0	1135	867		124	40	10070	5669
126	6	1481	741		126	6	709	476		126	6	1919	615		126	9	1358	422		126	0	1264	1034		126	6	574	536		126	6	1188	1043		126	13	1116	873		126	52	9609	5740

## Sheet: Fig. 1B
Experiment: Human HL-60 cells were infected with S. Typhimurium strains, either SL1344 or D23580 at an MOI of 10, after a 5 day DMSO differentiation. Represented is the average chemiluminescence 40 minutes after the addition of bacteria (peak ROS response).
	Mock-infected	SL1344 infected	D23580 infected
	HL60's	HL60's	HL60's
ROS (RLU)	Mock (n=8)	SL1344 (n=8)	D23580 (n=8)
	3	4810	1841
	0	1465	514
	6	4460	1207
	9	4910	1327
	3	5541	2811
	9	2496	927
	13	6367	4264
	13	6051	2414
Average	7	4512.5	1913.12

## Sheet: Fig. 1C
Experiment: Human HL-60 cells were infected with S. Typhimurium strains, either SL1344 or D23580 at an MOI of 10, after a 5 day DMSO differentiation. Represented is the recovery of CFU's from 5e4 neutrophils 30, 60, and 120 minutes post-infection.
	CFU's from SL1344 Infected Human HL-60's						CFU's from D23580 infected Human HL-60's
Time	SL1344 (n=4)						D23580 (n=4)
30	5116.67	6150	4816.67	4350			17800	8233.33	7133.33	6983.33
60	6783.33	6550	4850	5133.33			17750	10283.3	7133.33	9333.33
120	7816.67	6916.67	5750	5266.67			24066.7	17066.7	9683.33	18133.3

## Sheet: Fig. 2A
Experiment: Neutrophils isolated from bood human donors were infected with one of two S. Typhimurium isolates SL1344 or D23580, at an MOI of 10. ROS production was monitored by chemiluminescence. Human neutrophils were collected from different blood donors.
Donor	1	1	3	3	4	4	8	8	5	5	2	2	6	6	10	10	9	9	7	7
Salmonella	SL1344	D23580	SL1344	D23580	SL1344	D23580	SL1344	D23580	SL1344	D23580	SL1344	D23580	SL1344	D23580	SL1344	D23580	SL1344	D23580	SL1344	D23580
ROS (RLU)	18343	13024	11530	12737	15010	6414	8419	4873	7955	4838	8914	4740	5040	2638	5210	2424	7334	2316	8516	2118

## Sheet: Fig. 2B
Experiment: Neutrophils isolated from blood human donors were infected with one of two S. Typhimurium isolates SL1344 or D23580, at an MOI of 10. ROS production was monitored by chemiluminescence fro 2 hours, with a measurement every two minutes. Salmonella was opsonized with NHS or heat inactivated Normal Human Serum. Some Neutrophils were treated with DPI to inhibit the oxidative burst. Human n…
Time	Control										SL1344										SL1344 HI-NHS										SL1344 DPI										D23580
0	0	6	6	6	9	13	16	38	44	47	9	9	9	25	9	3	16	47	35	50	16	3	13	19	25	6	28	57	35	101	3	0	3	0	6	13	0	9	19	6	13	3	6	28	25	3	16	44	63
2	6	0	13	13	6	9	9	35	57	98	13	3	13	22	19	0	25	35	60	41	22	3	6	19	19	9	25	54	38	60	0	6	9	13	9	6	0	3	0	3	9	0	3	25	9	6	19	19	60
4	6	0	0	0	16	22	13	22	41	44	6	0	3	13	16	9	9	35	35	69	9	3	0	9	9	9	16	38	47	60	3	3	3	13	6	3	9	6	0	3	3	0	3	22	3	0	16	41	63
6	9	9	3	3	3	3	3	6	3	3	2285	3379	533	2345	98	123	344	520	350	243	870	9	192	233	6	6	19	107	0	28	28	22	25	50	16	16	16	9	41	28	243	700	158	325	66	44	117	208	164
8	19	6	28	28	3	13	3	9	16	9	2969	3300	744	3044	243	268	542	829	782	507	1447	22	183	230	6	16	13	132	22	47	50	9	25	41	13	9	13	25	22	28	466	895	356	492	101	113	167	274	246
10	13	3	44	44	16	6	6	9	6	6	3669	3382	1138	4248	388	353	804	1128	1024	766	1560	0	214	274	9	19	19	164	9	76	72	22	22	32	3	13	38	16	13	19	911	1037	700	703	284	211	290	429	359
12	38	6	38	38	6	3	13	6	3	6	4967	3341	1645	5134	719	536	1100	1582	1465	1046	1762	19	274	265	19	41	32	145	9	66	57	35	28	50	13	16	28	32	19	35	1614	1106	1128	1024	476	325	435	621	394
14	22	9	38	38	13	13	25	9	22	6	5818	3659	2121	5998	1144	826	1673	2253	1806	1689	2171	22	233	274	50	47	25	186	6	95	79	19	47	25	19	22	28	50	35	44	2247	1122	1828	1510	627	479	646	841	492
16	22	13	35	35	13	6	25	25	13	19	7189	3858	3016	6783	1667	1037	2313	2840	2181	2260	2673	3	268	303	60	57	32	227	22	79	76	13	35	63	13	25	79	38	44	41	2950	1358	2354	2014	990	687	876	1245	719
18	22	9	41	41	16	6	9	6	25	9	8050	3946	3319	7599	2291	1305	2717	3621	2783	2874	2695	16	384	303	88	101	63	205	16	79	110	16	63	54	38	60	63	35	50	57	4056	1421	3237	2534	1406	977	1141	1497	737
20	38	16	47	47	13	3	13	9	9	3	9471	4151	4226	8135	2997	1828	3492	4425	3486	3420	3098	16	381	306	120	91	25	249	16	104	95	32	44	41	35	44	57	63	35	32	4775	1513	3895	3041	1844	1229	1488	1888	949
22	35	9	60	60	38	9	9	0	25	13	10613	4116	4475	9030	3687	2086	4056	4910	3880	4434	3407	9	473	359	154	167	38	265	25	85	129	28	66	69	44	44	66	50	35	47	5944	1623	4412	3312	2253	1440	1891	2348	1040
24	19	6	57	57	16	16	9	6	22	22	11331	4226	5355	9891	4334	2439	5002	5711	4400	5125	3628	22	492	384	205	189	41	299	35	69	126	35	44	41	57	66	76	82	76	72	6408	1812	5134	3732	2606	1532	2159	2591	1314
26	25	6	60	60	19	9	19	6	35	25	12504	4312	6266	10673	5131	2758	5424	6048	4967	5553	3804	19	545	438	312	315	66	262	32	69	95	50	57	54	69	98	72	107	54	50	7501	1869	5566	3877	2940	2039	2458	2975	1387
28	25	13	66	66	16	25	28	22	28	9	13765	4444	6751	11609	5774	3130	5720	6896	5468	6341	4154	38	615	476	344	325	50	309	22	101	173	28	95	50	69	63	88	72	69	66	8148	2074	6644	4305	3451	2077	2985	3615	1519
30	44	9	66	66	25	9	28	19	22	19	14824	4598	7801	12482	6326	3432	6571	6704	6297	6934	4126	3	662	504	470	337	66	290	28	72	129	35	82	47	63	66	91	72	50	63	9002	2030	7609	4728	3631	2061	3221	3675	1670
32	38	6	76	76	22	16	16	6	6	13	15149	4687	8305	13024	6827	3773	7006	7274	6360	7363	4302	28	892	457	507	372	63	325	22	117	148	25	60	32	57	60	101	88	32	88	9683	2042	8746	5257	3921	2417	3782	3936	1856
34	25	6	54	54	19	6	19	13	22	13	16713	4504	9185	13689	7293	4075	7249	7703	6726	8006	4608	25	920	630	615	488	69	321	32	101	173	35	95	54	72	66	101	72	50	85	10679	2203	9358	5506	3993	2389	4126	4239	1945
36	28	9	69	69	16	19	13	19	44	16	16612	4854	9922	14459	7820	4491	7706	7924	6830	8182	5011	16	1065	577	693	586	72	299	25	98	154	44	82	35	66	101	63	82	72	110	11174	2197	10978	5837	4674	2455	4362	4677	2045
38	25	6	76	76	28	19	47	32	28	9	17760	4825	10723	15156	8223	4646	8214	7980	7476	8551	5188	35	1128	750	778	659	98	290	38	95	126	41	101	35	60	72	91	79	63	88	11956	2465	11760	6026	4318	2714	4671	4627	2260
40	28	25	82	82	16	6	32	25	44	19	18343	5210	11530	15010	8914	5040	8419	7955	7334	8516	5203	16	1286	734	879	602	98	230	28	88	158	47	98	63	72	107	88	88	50	88	13024	2424	12737	6414	4740	2638	4873	4838	2316
42	54	6	76	76	16	19	16	25	38	13	19567	5241	12353	15663	9084	5336	8488	8245	7744	8605	5289	28	1481	810	1087	747	98	328	35	132	180	28	63	28	57	85	82	57	50	101	13500	2632	14043	7095	4523	2704	4775	4800	2209
44	50	6	82	82	25	28	25	25	35	13	19876	5049	13163	15944	9282	5550	8513	8088	7621	8731	6007	28	1563	974	1081	841	104	403	25	129	161	32	72	32	82	54	63	79	47	69	13875	2745	14910	7233	4683	2909	5137	4977	2354
46	38	13	69	69	32	16	16	19	28	22	20140	5267	13816	16215	9377	5534	8702	8283	8072	9222	5780	22	1951	1021	1295	949	110	407	41	145	161	35	66	22	63	66	91	50	50	57	14761	2846	16218	7763	4847	2799	5405	5043	2458
48	28	19	95	95	16	25	35	16	25	28	21102	5267	14418	16827	9897	5809	8583	8671	8154	8664	6240	9	2049	1103	1541	993	113	381	41	107	164	25	69	32	69	47	60	69	38	63	15332	2840	16669	7823	4825	2767	5456	5137	2603
50	28	13	66	66	6	25	19	16	41	19	21597	5440	15244	16246	10304	5922	8579	8371	7914	8866	6449	32	2275	1333	1651	1119	98	410	50	164	139	19	76	32	69	66	57	47	35	54	16029	2909	17290	8428	4904	2635	5396	5295	2496
52	32	25	91	91	19	19	35	13	32	19	21947	5068	16439	16549	10260	6055	8939	8119	7810	8907	6682	22	2682	1428	1658	1292	110	384	50	167	145	32	79	28	57	76	47	44	38	57	16672	3051	18775	8642	5181	2868	5345	5112	2748
54	54	16	47	47	19	9	25	22	35	22	22326	5534	16448	15871	10707	6007	8444	8356	7700	8778	6912	25	3051	1494	1755	1506	148	388	63	148	136	16	66	25	54	44	57	32	38	47	17202	3227	18356	8740	5219	2833	5538	5358	2751
56	47	19	72	72	22	22	22	22	38	13	22417	5087	16899	15748	10092	6149	8668	8538	7511	8898	7309	16	3590	1837	2020	1406	145	485	60	148	142	41	101	25	38	60	63	35	63	66	17422	3360	18942	8664	5156	2827	5345	5273	2780
58	28	16	57	57	25	19	16	16	50	19	22796	5109	17410	15319	10720	6310	8624	8652	7476	8497	7694	22	4239	1856	2231	1409	161	476	50	154	173	44	54	35	32	35	60	35	19	32	17631	3467	18904	8491	5449	2940	5509	5525	2852
60	32	13	72	72	25	13	28	9	25	41	23092	5030	18498	15004	11152	6436	8425	8724	7227	8428	7952	25	4592	1878	2408	1670	148	507	69	154	142	32	76	32	41	38	41	50	41	32	17936	3338	18794	8753	5484	2906	5500	5263	2840
62	28	22	82	82	22	13	22	9	35	19	22796	4989	18580	14594	10805	6133	8447	8157	7306	8642	7867	25	5137	1995	2427	1651	170	555	72	186	158	32	69	28	44	25	19	28	41	25	18848	3186	18945	8806	5326	2877	5512	5471	3013
64	19	19	44	44	13	3	35	22	32	47	23202	4866	18517	13819	10389	6471	8340	8453	7032	8614	8378	28	5443	2162	2789	1809	195	615	101	148	145	44	79	41	54	25	38	35	25	47	18712	3605	18476	8668	5575	2824	5503	5377	2865
66	38	9	82	82	19	22	35	25	47	44	23070	4642	19160	13592	10329	5906	8460	8163	7044	8646	8668	28	6363	2493	3224	1935	176	602	63	164	139	25	63	25	38	32	38	57	38	28	18097	3429	18009	8709	5475	2616	5525	5506	3044
68	25	6	41	41	9	13	41	22	32	41	22445	4636	18435	12605	10080	6266	8006	8141	6483	8425	8825	28	7151	2493	3202	2080	151	574	113	202	126	19	79	32	25	35	38	44	50	22	19015	3697	17596	8226	5500	2600	5393	5519	3164
70	32	16	88	88	19	28	47	19	41	35	21969	4425	18472	12378	9869	5796	7842	7700	6521	8003	9421	35	7114	2506	3177	2153	154	589	85	214	173	25	63	35	25	54	25	16	19	25	18460	3536	16924	8091	5345	2540	5402	5367	3152
72	41	16	60	60	22	16	32	19	32	38	21392	4491	18078	11571	9749	5812	7454	7911	6316	8160	9267	35	8151	2792	3628	2052	208	618	98	211	161	28	28	9	41	19	41	19	19	38	18633	3413	16691	7946	5418	2635	5301	5547	3208
74	41	19	63	63	19	13	16	6	38	19	21477	4220	18321	11331	9497	5799	7410	7545	6206	7930	9613	28	8655	2884	3464	2335	240	674	104	236	120	22	60	22	28	16	22	19	22	22	17977	3356	15625	7760	5289	2364	5197	5081	3117
76	16	6	72	72	22	22	13	22	41	60	20985	4047	17766	10342	9115	5616	7530	7391	6240	7684	10061	38	9683	3139	3905	2323	221	782	164	255	139	25	28	19	28	35	50	32	9	16	17567	3306	14307	7656	5128	2465	5547	5386	3347
78	28	19	54	54	32	13	50	13	47	16	20118	4081	17243	10058	9159	5415	7319	7268	6058	7829	10370	50	10698	2871	4126	2480	208	750	151	268	117	9	47	22	28	28	19	22	19	6	17274	3372	13715	7133	4945	2275	4942	5099	3375
80	41	19	41	41	25	22	35	22	32	19	19891	3700	17391	9153	9358	5254	6732	6739	5695	7148	10442	63	11010	3019	4006	2622	202	860	158	356	104	35	47	13	32	16	28	13	19	19	17208	3051	13399	6868	4712	2291	5018	5043	3139
82	35	19	98	98	35	3	16	16	47	16	19567	3483	16215	8422	8538	5301	7041	6638	5872	7120	10515	63	11457	3139	4441	2673	296	804	161	290	110	9	41	6	25	19	41	13	22	25	16385	3010	12331	6530	4561	2121	4646	5163	3249
84	28	13	72	72	25	32	28	25	66	28	18939	3379	16123	7794	8308	5188	6275	6707	5323	6893	11190	41	12309	3098	4627	2755	274	813	211	321	110	28	28	41	32	22	28	16	25	22	15988	3404	11530	5809	4447	1998	4611	5014	3445
86	28	22	76	76	32	16	22	19	41	32	17618	3372	15190	7230	8119	4973	6247	6250	5449	6698	11243	35	12879	3293	4674	2767	246	870	211	391	85	19	35	19	16	35	35	13	28	16	15086	3186	10568	5736	4624	1967	4447	4920	3416
88	54	9	76	76	28	32	28	13	22	25	17164	3483	14667	6858	7706	4475	6039	6042	5194	6527	11426	44	13343	3281	4910	2565	249	933	236	413	76	19	32	9	32	32	19	9	16	22	14594	3073	9497	5412	4226	1907	4141	4803	3369
90	22	16	95	95	28	13	25	28	50	28	16644	3057	14746	6266	7590	4409	5686	5834	4743	6341	11820	69	13939	3256	5106	2988	268	908	255	416	98	19	35	28	16	16	16	3	9	25	13894	3133	9062	5084	4100	1888	4066	4617	3454
92	16	13	60	60	32	13	38	25	25	22	15789	2852	14443	5538	7035	4173	5367	5806	4356	5891	12164	54	14257	3420	5289	3004	334	1084	224	485	85	16	28	25	25	19	32	9	13	13	13595	2918	8053	4781	3996	1752	3952	4586	3347
94	25	6	60	60	35	16	38	22	47	50	15282	2770	13469	5216	6950	3958	5175	5557	4327	5588	12340	47	15133	3432	5437	3032	299	1015	233	441	72	16	32	19	25	28	22	19	28	13	13116	2676	7511	4431	3785	1560	3750	4491	3309
96	22	13	63	63	16	22	47	25	47	47	14698	2688	13491	4668	6332	3750	4964	5175	4258	5635	12551	63	15127	3227	5809	2925	356	1053	284	548	82	19	28	6	16	25	25	9	22	16	12621	2651	7142	4151	3401	1585	3533	4312	3372
98	19	16	76	76	19	22	32	9	38	16	13879	2600	12728	4151	6171	3574	4583	4904	3943	5191	12671	41	15575	3300	5708	3092	287	1179	240	599	72	3	25	22	35	16	25	9	3	16	12287	2483	6578	3990	3583	1447	3536	3996	3089
100	25	19	57	57	28	9	28	16	35	22	13428	2392	12416	3634	5708	3549	4620	5005	3732	5096	12955	50	15805	3401	5853	2874	299	1283	299	656	54	16	16	16	13	22	22	9	9	9	11549	2559	5869	3334	3265	1273	3224	4135	3208
102	22	9	69	69	19	9	25	16	32	28	12637	2140	12145	3426	5374	3212	4289	4649	3744	4787	13286	44	16164	3167	5613	2937	303	1179	359	731	107	16	19	9	13	16	19	13	19	32	11322	2225	5506	3186	3114	1201	3054	3924	3230
104	22	19	57	57	28	22	22	25	47	13	11763	2071	11549	3171	5238	3221	4157	4491	3520	4690	13340	69	16076	3234	5831	2975	375	1428	369	668	95	19	41	6	25	16	25	13	22	16	10446	2238	4863	2922	2947	1182	2966	3580	3177
106	22	6	72	72	25	22	22	28	63	38	11536	1995	11539	2691	5099	2632	3810	4362	3193	4479	13664	57	16246	2918	5834	3057	372	1365	457	750	79	13	22	28	19	22	28	9	25	22	9938	1992	4595	2569	2855	1106	3004	3609	3196
108	13	13	38	38	32	16	38	6	50	35	10947	1856	10799	2370	4797	2764	3810	3895	3130	4236	13611	63	16429	3234	5897	3035	400	1588	488	829	98	19	28	32	13	13	16	16	9	25	9298	2190	4226	2326	2644	1141	2682	3328	3076
110	22	6	66	66	38	22	32	16	28	38	10376	1837	10319	1989	4387	2707	3344	3807	2896	4003	13898	54	16272	2934	6140	2997	422	1702	466	816	76	6	16	38	35	9	16	19	25	9	8977	1941	3776	2373	2398	1094	2537	3221	3092
112	22	9	69	69	22	6	32	16	41	25	10159	1522	10200	2020	4192	2417	3275	3577	2682	3754	14074	79	16142	3000	6253	3089	353	1573	454	879	50	9	25	19	19	32	19	6	16	25	8485	1812	3549	2127	2499	936	2386	3108	2865
114	9	13	69	69	25	32	28	13	25	32	9292	1365	9856	1554	4015	2405	3095	3618	2701	3517	14002	79	15673	3180	5979	3016	454	1639	580	930	50	9	41	16	19	35	25	9	9	9	8415	1749	3123	1929	2260	788	2316	2915	2783
116	16	16	72	72	19	19	16	16	35	25	9207	1456	9096	1535	3549	2004	3000	3208	2468	3486	14326	85	15931	2625	6168	3016	476	1749	577	1065	63	25	22	19	22	28	6	22	13	6	7400	1727	2641	1790	2124	744	2153	2714	2698
118	19	3	72	72	25	6	28	25	41	22	8570	1428	9169	1295	3542	1973	2748	3013	2282	3095	14443	60	16237	2732	6231	3196	507	1863	659	996	50	13	32	22	35	25	9	28	9	16	7044	1538	2666	1765	2203	756	1938	2534	2619
120	9	6	76	76	28	19	13	19	38	60	7842	1305	8456	1150	3410	1759	2745	3044	2058	2940	14651	91	15748	2562	6190	2934	533	1841	709	1144	22	3	22	9	19	19	6	6	13	6	7296	1497	2244	1465	1957	646	2014	2597	2682
[truncated: 29 more columns]

## Sheet: Fig. 2C
Experiment: Neutrophils isolated from blood human donors were infected with one of two S. Typhimurium isolates SL1344 or D23580, at an MOI of 10. ROS production was monitored by chemiluminescence in untreated groups, groups treated with DPI, and groups infected with Salmonella that was opsonized with heat-inactivated normal human serum.
	*Uninfected	*Untreated	*Untreated	*DPI Treated	*DPI treated	*Heat inactivated NHS	*Heat inactivated NHS
ROS (RLU)	Control (n=5)	SL1344 (n=5)	D23580 (n=5)	SL1344 DPI (n=5)	D23580 DPI (n=5)	SL1344 HI-NHS (n=5)	D23580 HI-NHS (n=5)
	28	18343	13024	158	129	5203	602
	25	5210	2424	47	3	16	6
	82	11530	12737	98	60	1286	41
	82	15010	6414	63	32	734	50
	16	8914	4740	72	32	879	25
	6	5040	2638	107	28	602	205
	32	8419	4873	88	32	98	19
	25	7955	4838	88	28	230	16
	44	7334	2316	50	32	28	9
	19	8516	2118	88	28	88	6
Average	35.9	9627.1	5612.2	85.9	40.4	916.4	97.9

## Sheet: Fig. 3A
Experiment: Human HL60 cells were infected with one of two S. Typhimurium isolates SL1344 or D23580, at an MOI of 10. ROS production was monitored by chemiluminescence for 2 hours, with a measurement every two minutes. Salmonella was opsonized with NHS and some neutrophils were treated with the complement inhibitor Futhan. Human neutrophils were collected from different blood donors. (n=7)
11-+A1:BB5222-23								11-28-23								11-28-23								11-30-23								11-30-23								12-01-23								12-01-23
20%NHS 21434-03		No tx	No tx	Notx	FUT1000ug/ml	FUT 1000ug/ml		20%NHS 21434-02		No tx	No tx	Notx	FUT1000ug/ml	FUT 1000ug/ml		20%NHS 21434-03		No tx	No tx	Notx	FUT1000ug/ml	FUT 1000ug/ml		20%NHS 21434-02		No tx	No tx	Notx	FUT1000ug/ml	FUT 1000ug/ml		20%NHS 21434-03		No tx	No tx	Notx	FUT1000ug/ml	FUT 1000ug/ml		20%NHS 21434-02		No tx	No tx	Notx	FUT1000ug/ml	FUT 1000ug/ml		20%NHS 21434-03
Strain	Time	-	SL1344	D23580	SL1344	D23580		Strain	Time	-	SL1344	D23580	SL1344	D23580		Strain	Time	-	SL1344	D23580	SL1344	D23580		Strain	Time	-	SL1344	D23580	SL1344	D23580		Strain	Time	-	SL1344	D23580	SL1344	D23580		Strain	Time	-	SL1344	D23580	SL1344	D23580		Strain	Time
		Cont	SL1344	D23580	SL1344-FUT1000	D23580-FUT1000				Cont	SL1344	D23580	SL1344-FUT1000	D23580-FUT1000				Cont	SL1344	D23580	SL1344-FUT1000	D23580-FUT1000				Cont	SL1344	D23580	SL1344-FUT1000	D23580-FUT1000				Cont	SL1344	D23580	SL1344-FUT1000	D23580-FUT1000				Cont	SL1344	D23580	SL1344-FUT1000	D23580-FUT1000
	0	6	6	3	6	3			0	6	0	3	6	6			0	6	3	0	3	0			0	9	0	6	3	3			0	6	0	3	6	3			0	3	0	3	9	6			0
	2	6	0	6	0	3			2	0	0	9	0	0			2	9	3	3	3	0			2	3	0	9	0	6			2	0	6	6	0	0			2	0	3	9	6	3			2
	4	0	0	0	6	0			4	3	0	3	3	0			4	13	3	0	0	0			4	0	0	6	3	9			4	3	0	0	0	0			4	3	3	0	0	0			4
	6	0	57	47	6	3			6	3	113	217	0	3			6	3	63	88	3	6			6	3	183	217	13	6			6	3	25	107	13	3			6	6	161	189	0	3			6
	8	0	299	321	0	0			8	0	643	968	6	9			8	6	728	955	0	9			8	3	983	1179	6	6			8	9	611	772	9	13			8	13	637	580	6	3			8
	10	9	719	696	9	13			10	9	1311	1563	16	13			10	6	1566	1705	9	3			10	13	1888	2036	16	19			10	6	1393	1916	13	16			10	6	1166	1229	6	9			10
	12	3	1226	1116	13	6			12	16	1970	2115	25	25			12	13	2619	2679	9	6			12	13	2584	3347	38	25			12	9	2578	3199	16	6			12	9	1598	1569	16	13			12
	14	0	1922	1478	6	13			14	9	2490	2632	19	16			14	3	3546	3237	3	9			14	3	3694	3889	16	35			14	6	3744	4261	6	9			14	6	2153	2231	32	19			14
	16	19	2411	1916	6	0			16	6	3174	3029	13	19			16	3	4390	3924	19	6			16	9	4510	4526	25	32			16	6	4630	4973	9	32			16	16	3007	2755	38	28			16
	18	9	2729	2367	0	3			18	9	3977	3555	22	54			18	13	4705	4160	6	16			18	13	5036	5084	28	28			18	13	5462	5285	6	19			18	9	3316	3010	44	25			18
	20	0	3076	2518	0	22			20	3	4274	3612	19	25			20	9	5481	4343	6	6			20	3	5244	4787	38	41			20	16	5686	5446	16	16			20	9	3845	3407	25	35			20
	22	0	3432	2600	6	3			22	13	4592	3810	13	32			22	6	5714	4337	32	25			22	19	5487	4844	25	38			22	6	6029	5081	50	9			22	13	4138	3590	50	54			22
	24	3	3691	2808	9	6			24	16	5248	3943	22	35			24	16	5607	3996	72	13			24	6	5597	4882	38	54			24	9	5925	5093	28	25			24	16	4475	3747	50	98			24
	26	6	3788	2985	0	0			26	9	5241	4258	25	50			26	22	5686	3965	25	16			26	13	5471	4932	41	79			26	28	5834	5320	32	16			26	6	4652	3713	38	139			26
	28	13	3889	2524	9	9			28	19	5159	4381	47	47			28	22	5642	4107	47	16			28	19	5396	4784	44	79			28	9	6032	4781	50	22			28	6	5115	3877	95	85			28
	30	16	4185	2931	19	13			30	16	5594	4441	41	19			30	6	5547	3883	60	32			30	13	5783	4794	113	85			30	25	6001	4772	47	41			30	9	5140	3599	91	164			30
	32	6	4009	2896	9	13			32	28	5087	4271	63	32			32	13	5563	4185	54	38			32	16	5733	4674	82	113			32	16	5720	4633	104	38			32	22	5081	3640	76	199			32
	34	6	4315	2855	13	22			34	22	5452	4271	47	57			34	9	5806	3820	101	28			34	13	5922	4737	95	101			34	16	5824	4438	117	69			34	3	4983	3687	101	173			34
	36	9	4233	2755	16	22			36	16	5919	3993	88	47			36	6	5661	3691	98	35			36	9	5812	4535	139	158			36	22	5872	4620	145	101			36	3	5330	3451	107	167			36
	38	3	4157	2389	13	38			38	9	6281	4053	85	76			38	16	5733	4094	91	66			38	13	6310	4198	170	199			38	19	5824	4620	123	60			38	16	5276	3555	180	173			38
	40	9	4091	2477	13	35			40	13	5925	3883	54	95			40	19	5367	3895	136	57			40	41	6215	4154	192	186			40	25	6225	4416	176	88			40	28	5308	3445	183	243			40
	42	16	3984	2402	25	50			42	9	5676	3694	91	136			42	9	5541	3511	176	79			42	19	6278	4163	151	315			42	9	6136	4236	236	88			42	6	5361	3366	189	243			42
	44	6	3823	2370	69	35			44	13	5869	3631	82	180			44	28	5642	3678	208	107			44	19	6042	4015	249	249			44	19	6058	4122	309	85			44	9	5049	3120	176	236			44
	46	6	4113	2077	60	66			46	6	5560	3454	107	148			46	13	5497	3621	262	79			46	9	6136	3697	262	315			46	13	5793	3999	350	170			46	19	5273	3293	249	299			46
	48	9	3902	2118	66	88			48	13	5449	3193	148	151			48	13	5462	3498	274	95			48	32	6007	3514	280	356			48	16	5906	3955	340	173			48	28	4920	3180	240	366			48
	50	3	3747	2058	79	110			50	3	5191	3234	164	180			50	9	5285	3495	303	132			50	19	5969	3501	416	369			50	22	5761	3643	429	199			50	9	4860	3089	255	331			50
	52	6	3565	1844	107	110			52	22	5096	2950	249	195			52	6	5292	3234	350	173			52	3	5941	3249	492	391			52	13	5780	3870	501	224			52	9	4683	3054	328	388			52
	54	16	3524	1831	139	167			54	22	5106	2874	236	318			54	19	4980	3423	435	151			54	9	5960	3252	514	485			54	16	5724	3650	552	366			54	19	4564	3076	328	463			54
	56	13	3372	1790	183	189			56	19	4598	2893	340	268			56	16	5040	3580	403	148			56	6	5796	3177	684	646			56	9	5648	3350	700	328			56	3	4668	2770	410	410			56
	58	3	3130	1585	148	208			58	9	4655	2767	356	369			58	6	4992	3136	507	170			58	3	5616	2906	785	782			58	16	5361	3382	662	334			58	0	4296	2950	476	501			58
	60	6	2906	1484	227	180			60	19	4705	2673	507	353			60	13	5106	3227	545	227			60	16	5579	2780	882	785			60	9	5011	3256	930	416			60	9	4327	2651	567	517			60
	62	3	2764	1497	246	192			62	9	4535	2651	492	438			62	6	4854	3051	731	290			62	9	5393	2720	1040	1002			62	19	5330	3309	908	394			62	6	3981	2584	514	627			62
	64	3	2603	1399	290	350			64	6	4356	2452	485	501			64	3	4737	3044	696	246			64	9	5437	2433	1037	1094			64	9	4869	3101	939	463			64	16	3839	2408	712	671			64
	66	0	2518	1226	258	236			66	9	4302	2228	640	485			66	9	4630	2959	826	284			66	13	5125	2534	1245	1264			66	9	4810	3076	1012	586			66	22	3675	2540	700	756			66
	68	9	2446	1138	413	400			68	6	3867	2405	810	633			68	13	4608	2871	882	384			68	35	4882	2480	1503	1242			68	13	4608	2925	1264	678			68	13	3854	2228	841	816			68
	70	9	2298	1270	416	388			70	9	3974	2130	829	627			70	25	4220	2805	1040	372			70	9	4828	2231	1623	1459			70	3	4828	2698	1273	649			70	22	3552	2338	791	778			70
	72	3	2115	1072	454	384			72	19	3782	2033	854	687			72	16	4362	2830	1112	463			72	19	4951	2190	1658	1484			72	13	4504	2682	1390	804			72	19	3259	2216	819	867			72
	74	6	2115	1100	479	413			74	13	3650	1998	1103	886			74	13	4327	2613	1239	463			74	9	4794	2008	1837	1623			74	16	4472	2802	1569	769			74	13	3218	2020	930	930			74
	76	3	1815	1008	485	529			76	13	3687	1922	1144	876			76	9	4214	2628	1311	539			76	13	4520	2055	1863	1853			76	13	4299	2402	1437	737			76	16	3044	1900	1068	1031			76
	78	3	1743	930	615	618			78	3	3309	1881	1223	889			78	13	4182	2600	1374	596			78	13	4463	2033	1945	1904			78	13	4274	2361	1680	791			78	16	3007	1973	1100	1125			78
	80	0	1699	823	637	536			80	3	3429	1774	1257	1103			80	16	4138	2326	1302	671			80	16	4110	1875	1992	2014			80	13	4289	2436	1746	933			80	25	2969	1863	1358	1141			80
	82	13	1655	772	681	684			82	9	3486	1762	1169	1191			82	3	3713	2294	1532	744			82	19	3949	1809	2247	2134			82	16	4151	2326	1746	1018			82	3	3089	1809	1368	1286			82
	84	6	1544	766	741	687			84	9	3442	1755	1248	1128			84	6	3870	2420	1620	857			84	22	3867	1818	2257	2354			84	13	4154	2402	1822	1138			84	9	2761	1670	1425	1286			84
	86	3	1443	788	756	766			86	0	3356	1579	1484	1131			86	9	3779	2153	1623	851			86	13	3927	1752	2127	2641			86	6	3927	2149	1844	1276			86	13	2679	1768	1459	1327			86
	88	3	1425	703	750	898			88	13	3331	1557	1614	1305			88	16	3555	2225	1614	904			88	22	3681	1626	2263	2610			88	6	3785	2178	1992	1371			88	13	2663	1651	1497	1339			88
	90	6	1361	756	816	886			90	0	3117	1573	1629	1355			90	19	3672	2153	1957	1090			90	3	3577	1614	2414	2540			90	3	3741	2008	2077	1286			90	16	2521	1456	1551	1579			90
	92	3	1298	611	892	864			92	6	3212	1651	1708	1409			92	6	3628	2175	1803	1018			92	13	3624	1440	2584	2477			92	9	3445	2026	1963	1453			92	19	2682	1582	1494	1604			92
	94	13	1131	577	819	1018			94	0	3029	1503	1667	1453			94	13	3372	2187	1768	1112			94	9	3533	1506	2383	2606			94	9	3732	2001	2001	1462			94	22	2433	1592	1551	1579			94
	96	6	1144	542	678	1018			96	6	3038	1563	1516	1538			96	16	3278	2026	1894	1024			96	9	3391	1670	2502	2777			96	16	3621	2042	2049	1560			96	19	2282	1462	1708	1670			96
	98	3	1053	460	882	1112			98	19	3060	1465	1740	1472			98	6	3189	2253	1881	1216			98	16	3208	1541	2714	2748			98	9	3505	1929	1992	1535			98	3	2288	1472	1645	1689			98
	100	9	1046	501	851	1141			100	3	2843	1421	1762	1601			100	9	3164	2083	2197	1220			100	3	3158	1402	2483	2843			100	13	3312	1733	2004	1588			100	3	2231	1330	1850	1768			100
	102	3	945	498	895	1084			102	3	2922	1358	1724	1667			102	13	3098	1790	2118	1311			102	9	2963	1374	2465	2811			102	9	3262	1670	2071	1793			102	6	2219	1317	1790	1888			102
	104	9	1024	460	879	1150			104	13	2679	1280	1790	1481			104	6	2988	1948	2130	1232			104	16	2988	1371	2628	2859			104	0	3379	1768	2206	1844			104	13	2187	1434	1818	1998			104
	106	6	864	441	1040	1336			106	3	2635	1194	1737	1686			106	13	2940	1730	2127	1390			106	6	2663	1276	2370	2780			106	3	3218	1664	1954	1721			106	13	2102	1141	1828	2055			106
	108	3	826	454	898	1100			108	3	2553	1191	1670	1661			108	16	2688	1806	2275	1450			108	6	2676	1213	2383	2777			108	19	3202	1582	2064	1718			108	9	2190	1119	1777	1929			108
	110	0	870	400	908	1257			110	3	2480	1131	1626	1714			110	6	2865	1885	2282	1355			110	9	2638	1065	2316	2940			110	16	2950	1623	1910	1869			110	9	2030	1125	1847	1869			110
	112	3	766	410	819	1169			112	9	2512	1087	1661	1740			112	13	2701	1623	2335	1604			112	16	2594	1128	2216	2736			112	3	3063	1434	2014	1834			112	9	1894	1100	1809	1894			112
	114	3	703	407	895	1188			114	6	2367	1185	1737	1673			114	9	2619	1633	2149	1456			114	9	2458	1090	2389	3022			114	6	3136	1421	2011	1888			114	16	1907	1188	1904	2231			114
	116	9	725	290	904	1097			116	6	2376	1072	1743	1711			116	3	2433	1569	2149	1484			116	3	2338	1166	2181	2855			116	6	2660	1453	1935	2017			116	6	1897	1031	1872	2020			116
	118	0	621	321	864	1267			118	3	2162	1078	1938	1623			118	6	2543	1620	2323	1686			118	3	2546	1179	2231	2855			118	13	2994	1450	2153	1837			118	13	1696	952	1822	1960			118
	120	0	605	277	845	1355			120	3	2121	1021	1979	1737			120	3	2420	1576	2338	1648			120	0	2342	1157	2275	2865			120	3	2669	1563	1963	2042			120	9	1765	939	1774	1932			120
	122	3	542	246	920	1223			122	3	2329	1053	1910	1762			122	3	2461	1610	2159	1768			122	9	2222	1125	2225	2559			122	6	2569	1358	1919	1825			122	9	1737	983	1702	2045			122
	124	0	552	265	848	1188			124	9	2083	952	1878	1784			124	13	2200	1343	2162	1651			124	0	2194	977	2023	2758			124	3	2534	1314	1992	1941			124	13	1680	832	1809	2055			124
	126	3	457	306	857	1125			126	13	1938	980	1831	1853			126	13	2146	1453	2234	1718			126	9	2064	1116	2067	2597			126	16	2546	1270	1945	1951			126	13	1636	782	1878	2099			126
[truncated: 12 more columns]

## Sheet: Fig. 3B
Experiment: Human HL60's were infected with one of two S. Typhimurium isolates SL1344 or D23580, at an MOI of 10. ROS production was monitored by chemiluminescence. The Salmonella was opsonized with nornal human serum, or with the nutrophils were treated with the complement inhibitor Futhan (FUT1000). The data represents 40 minutes after the addition of bacteria (peak ROS production).
		*NHS	*NHS	*Treated with Futhan	*Treated with Futhan
ROS (RLU)	Control (n=7)	SL1344 (n=7)	D23580 (n=7)	SL1344-FUT1000 (n=7)	D23580-FUT1000 (n=7)
	9	4091	2477	13	35
	13	5925	3883	54	95
	19	5367	3895	136	57
	41	6215	4154	192	186
	25	6225	4416	176	88
	28	5308	3445	183	243
	9	5528	3968	132	195
Average	20.5714	5522.71	3748.29	126.571	128.429

## Sheet: Fig. 3C
Experiment: Human HL60's were infected with one of two S. Typhimurium isolates SL1344 or 4/74, at an MOI of 10. ROS production was monitored by chemiluminescence. The data represents 40 minutes after the addition of bacteria (peak ROS production).
ROS (RLU)	Control (n=4)	SL1344 (n=4)	4/74 (n=4)
	9	4091	3842
	19	5367	5506
	25	6225	6884
	9	5528	5475
Average	15.5	5302.75	5426.75

## Sheet: Fig. 3E
Experiment: Average measurement of the complement C3 factor binding on the surface of S. Typhimurium isolates 4/74 or D23580 with 10% serum opsonization, by flow cytometry.
ROS (RLU)	4/74 (n=5)	D23580 (n=5)
	1	0.911215
	1	0.838061
	1	0.958333
	1	0.897331
	1	0.794677
Average	1	0.879923

[truncated: 14 more sheets: Fig. 4A, Fig. 4B, Fig. 4C, Fig. 4D, Fig. 4E, Fig. 4F, Fig. 5A, Fig. 5B, Fig. 5C, Fig. 6A-6C, Fig. 6D--6F, Fig. 6G--6I, Fig. S2, Fig. S3]
